# Supplementary material for: Rapid and Unpredictable Shifts in Perceived Pleasantness of Continuous Affective Touch
Source: Behav Sci (Basel). 2025 May 22;15(6):712. doi: 10.3390/bs15060712 (PMC12189115; doi:10.3390/bs15060712)
Supplement: Supplementary file 1 [file behavsci-15-00712-s001.zip]

Archive with 1 entries (1 files):
- behavsci-3584834-supplementary.pdf
